# Supplementary material for: Simple Assessment of Nitrogen Nutrition Index in Summer Maize by Using Chlorophyll Meter Readings
Source: Front Plant Sci. 2018 Jan 19;9:11. doi: 10.3389/fpls.2018.00011 (PMC5780453; doi:10.3389/fpls.2018.00011)
Supplement: Supplementary file 1 [file DataSheet1.XLSX]

## Sheet: Sheet1
The mean CM and NNI values of the validation data is shown as below.
Experiment 5
NNI	V6	V9	V12			CM1	V6	V9	V12		CM3	V6	V9	V12
N0	0.644504	0.546351	0.452947			N0	42.3	44.6	45.2		N0	32.3	29.7	32.8
N1	0.730295	0.704249	0.651339			N1	45.6	46.2	48.9		N1	36.5	35.9	37.1
N2	0.911796	1.01476	1.00778			N2	45.9	47.4	52.9		N2	38	38.6	44
N3	1.02953	1.12323	1.10013			N3	47.8	49.7	51.9		N3	40.8	43.3	44.3
N4	1.09224	1.18379	1.20533			N4	48.9	51.2	50.1		N4	42.5	43.6	45.6
Experiment 6
NNI	V6	V9	V12			CM1	V6	V9	V12		CM3	V6	V9	V12
N0	0.695543	0.475766	0.414021			N0	39.5	40.6	42.6		N0	30.6	29.2	30.8
N1	0.799164	0.709777	0.774892			N1	44.9	43.7	44.3		N1	36	33.5	34.7
N2	0.958217	0.904688	0.959247			N2	49.1	47.7	47.9		N2	39.4	39.1	41
N3	1.04011	1.0824	1.18579			N3	53.4	52.35	50.1		N3	44.7	43.7	43.9
N4	1.09721	1.18857	1.29677			N4	49.4	53.3	52.1		N4	43.9	48.7	48.4
